# Supplementary material for: Molecular characterization and embryonic origin of the eyes in the common house spider Parasteatoda tepidariorum
Source: EvoDevo. 2015 Apr 28;6:15. doi: 10.1186/s13227-015-0011-9 (PMC4450840; doi:10.1186/s13227-015-0011-9)
Supplement: Additional file 1: Table S1. — Table with the primer sequences used to amplify the genes of interest from cDNA. [file 13227_2015_11_MOESM1_ESM.xlsx]

## Sheet: Tabelle1
Gene accession nr	Name	Sequence (5'->3')
FM945397.1	dac1_fwd	CCGGTGGTGTGCAATGTAGAGC
FM945397.1	dac1_rev	TTCGTGATGGGGTTATTGTTGC
KP725072	dac2_fwd	CGTCTTCCCAAACCGCCACGTG
KP725072	dac2_rev	GTCTGCTCCGTCATTGTATGGTCC
KP725071	eya_fwd	CTATCCTTCGTCCTACTATAGCAGTATG
KP725071	eya_rev	GCCAAAGTTGCCCAATTGTCAG
AB096074.1	otd1_fwd	CGCTGGTGTGAGGACATCGAC
AB096074.1	otd1_rev	CTGAAGATTCCTTGGTGGTATG
KP725073	otd2_fwd	CGGGTTCCTCCTGCGCTCC
KP725073	otd2_rev	GGCAAATAGTCCATGTTCATG
FM945394.1	pax6.1_fwd	CCGAGTATTGGACAACCCATGG
FM945394.1	pax6.1_rev	TCATAACTCCTAGTCCCGCCAG
KP725068	pax6.2_fwd	ACACCATCAACATCAGCTGACG
KP725068	pax6.2_rev	TTTCAGACGCATTCGCATTTGG
AB605265.1	six3.1_fwd	AAGATCGTGCCAAGGCATTC
AB605265.1	six3.1_rev	TGCTCAGGAGGATGTAAGCTGC
AB605266.1	six3.2_fwd	TAGGACACCTTCCTTTTCTATTTAC
AB605266.1	six3.2_rev	TTAGTAGAGATGATATCTCGATCCG
KP725069	so1_fwd	TGCGGATTGCAGGATAGAGAC
KP725069	so1_rev	CTGGATGCGTGGGACTGA
KP725070	so2_fwd	AACAACAATCTCCCGTCTTTCG
KP725070	so2_rev	GAATTGACATGGTTCTGCATCG
KP725074	peropsin_fwd	TCGGAAATGGTGCCGTACTCA
KP725074	peropsin_rev	GCAGAGGAGGGTGGCAAGAAT
