# Supplementary material for: Molecular characterization and embryonic origin of the eyes in the common house spider Parasteatoda tepidariorum
Source: EvoDevo. 2015 Apr 28;6:15. doi: 10.1186/s13227-015-0011-9 (PMC4450840; doi:10.1186/s13227-015-0011-9)
Supplement: Additional file 2: Table S2. — Names and accession numbers of sequences used in the phylogenetic analysis of the P. tepidariorum Peropsin sequence. [file 13227_2015_11_MOESM2_ESM.xlsx]

## Sheet: Tabelle1
Accession number	Organism	Gene
Q17094	Allotheutis subulata	s-opsin
XM312503	Anopheles gambiae	Pteropsin
XP001238567	Anopheles gambiae	r-opsin1
XP556823	Anopheles gambiae	r-opsin2
NP_001035057.1	Apis mellifera	pteropsin
KM249890	Asterias rubens	opsin4
NP786969	Bos taurus	RGR opsin
NP_001014890.1	Bos taurus	rhodopsin
ABO50606	Branchiostoma floridae	G0-opsin
Q4R1I4.1	Branchiostoma floridae	Melanopsin
NP_001027727.1	Ciona intestinalis	opsin1
CCO61973	Cupiennius salei	rhodopsin 1
CCO61974	Cupiennius salei	rhodopsin 2
CCP46949	Cupiennius salei	peropsin
CCP46950	Cupiennius salei	c-opsin
CCP46951	Cupiennius salei	arthropsin
AAH76120.1	Danio rerio	LWS opsin
NP_571329.1	Danio rerio	MWS opsin
BX088599	Danio rerio	neuropsin
XP698118.5	Danio rerio	opsin5
XP_002666709.2	Danio rerio	parapinopsin
NP_571394.1	Danio rerio	SWS opsin
NP_571661.1	Danio rerio	VAL opsin
AAA28734	Drosophila melanogaster	rhosopsin 2
AAA28735	Drosophila melanogaster	opsin
AAA28854	Drosophila melanogaster	rhodopsin 3
AAA28856	Drosophila melanogaster	rhodopsin 4
AAC47426	Drosophila melanogaster	rhosopsin 5
AAF55712	Drosophila melanogaster	rhosopsin 1
O01668.1	Drosophila melanogaster	rhodopsin6
P09241	Enteroctopus dofleini	r-opsin
ACB05672	Euprymna scolopes	opsin
NP_990848.1	Gallus gallus	SWS opsin
NP001038118	Gallus gallus	melanopsin
U15762	Gallus gallus	pinopsin
NP_990771.1	Gallus gallus	LWS opsin
NP001025777	Gallus gallus	rhodopsin
AAR14682	Geotria australis	rhodopsinA
AAR14683	Geotria australis	rhodopsinB
AAR14684	Geotria australis	SWS1-opsin
AAR14681	Geotria australis	SWS2-opsin
BAG14330	Hasarius adansoni	kumopsin 1
BAG14331	Hasarius adansoni	kumopsin 2
BAG14332	Hasarius adansoni	kumopsin 3
BAO73879	Hasarius adansoni	opsin
BAH28806.1	Hemicentrotus pulcherrimus	Opsin1
M13299	Homo sapiens	SWS opsin
NP055137	Homo sapiens	encephalopsin
AF147788	Homo sapiens	melanopsin
AAH74946.1	Homo sapiens	melatonin receptor1A
NP_000504.1	Homo sapiens	MWS opsin
AY377391	Homo sapiens	neuropsin
NP006574	Homo sapiens	peropsin
P47804	Homo sapiens	RGR opsin
NP000530	Homo sapiens	rhodopsin
AAA02498	Limulus polyphemus	opsin
ACO05013	Limulus polyphemus	opsin 5
AEL29244	Limulus polyphemus	UV opsin
AIT75830	Limulus polyphemus	opsin 6
AIT75831	Limulus polyphemus	opsin 7
AIT75832	Limulus polyphemus	opsin 8
P24603	Loligo forbesii	f-opsin
O15974.1	Mizuhopecten yessoensis	G0-opsin
Mnemiopsis_opsin1_13055	Mnemiopsis	opsin 1
Mnemiopsis_opsin2_12047	Mnemiopsis	opsin 2
Mnemiopsis_opsin3_215412	Mnemiopsis	opsin 3
NP_034228.1	Mus musculus	encephalopsin
NP_033128.1	Mus musculus	peropsin
AAC69836.1	Mus musculus	GRG opsin
NP663358	Mus musculus	rhodopsin
KM249889	Paracentrotus lividus	opsin4
Locus 16558 transcript 1/1	Parasteatoda tepidariorum	arthropsin
KP725074	Parasteatoda tepidariorum	peropsin
Locus 20849 transcript 1/1	Parasteatoda tepidariorum	kumopsin 1
Locus 26929 transcript 4/5	Parasteatoda tepidariorum	kumopsin 2
Locus 35644 transcript 3/3	Parasteatoda tepidariorum	kumopsin 3
AB006455	Patinopecten yessoensis	G0-opsin
AAV63834.1	Platynereis dumerilii	c-opsin
CAC86665.1	Platynereis dumerilii	r-opsin
CU419614	Pleurobrachia pileus	opsin1
FQ011385	Pleurobrachia pileus	opsin2
BAG14333	Plexippus paykulli	kumopsin 1
BAG14334	Plexippus paykulli	kumopsin 2
BAG14335	Plexippus paykulli	kumopsin 3
BAA96828	Rana catesbeiana	SWS1 opsin
EDM18681.1	Rattus norvegicus	neuropsin
NP_254276.1	Rattus norvegicus	rodopsin
AAF73286	Schistosoma mansoni	opsin
AAC26329.1	Sepia officinalis	rhodopsin
opsin_AAL83430.1	Takifugu rubipes	TMT opsin
AAO38746	Xenopus laevis	MWS opsin
AAC41235.1	Xenopus laevis	melanopsin
NP_001182522.1	Xenopus laevis	opsin5
P29403	Xenopus laevis	opsin
XP_002933418.2	Xenopus tropicalis	opsin3
AB159672	Xenopus tropicalis	parapinopsin
